# Supplementary material for: Organizational Climate Factors Influencing Job Satisfaction in Rural Health Care Workplaces in Upper-Middle-Income and High-Income Countries: A Scoping Review
Source: Healthcare (Basel). 2026 May 4;14(9):1238. doi: 10.3390/healthcare14091238 (PMC13164284; doi:10.3390/healthcare14091238)
Supplement: Supplementary file 1 [file healthcare-14-01238-s001.zip]

Archive with 2 entries (2 files):
- Supplementary file 1- Org climate review [GM.ST].pdf
- Supplementary file 2- Org climate review [GM.ST] (1).pdf
